# Supplementary material for: Cryo–light microscopy with angstrom precision deciphers structural conformations of PIEZO1 in its native state
Source: Sci Adv. 2025 Aug 20;11(34):eadw4402. doi: 10.1126/sciadv.adw4402 (PMC12366687; doi:10.1126/sciadv.adw4402)
Supplement: Supplementary file 2 — Movies S1 to S9 [file sciadv.adw4402_movies_s1_to_s9.zip]

Archive with 9 entries (9 files):
- sciadv.adw4402_movie_s9.mp4
- sciadv.adw4402_movie_s8.mp4
- sciadv.adw4402_movie_s7.mp4
- sciadv.adw4402_movie_s6.mp4
- sciadv.adw4402_movie_s5.mp4
- sciadv.adw4402_movie_s4.mp4
- sciadv.adw4402_movie_s3.mp4
- sciadv.adw4402_movie_s2.mp4
- sciadv.adw4402_movie_s1.mp4
